# Supplementary material for: Gallic acid enhances anti-lymphoma function of anti-CD19 CAR-T cells in vitro and in vivo
Source: Mol Biomed. 2023 Mar 5;4:8. doi: 10.1186/s43556-023-00122-6 (PMC9985527; doi:10.1186/s43556-023-00122-6)
Supplement: Supplementary file 1 — Additional file 1: Supplemental Table 1. GA-related targets. Supplemental Table 2. TP-related targets. Supplemental Table 3. Interactions between GA-related targets and TP-related targets. Supplemental Table 4. Information about key hubs. [file 43556_2023_122_MOESM1_ESM.xlsx]

## Sheet: Table S1
Title: Gallic Acid Enhances anti-Lymphoma Efficacy of CD19-targeted Chimeric Antigen Receptor T-cells Authors: Zhiqiang Luo et al.
Table S1 GA-related targets
ID	Chemname	Similarscore	Drugbank_ID	Target_name	Target_Uniprotacc	Target_Uniprotid	Genesymbol		GA-related targets after removing the overlap
1	Gallic acid	0.6207	DB03781	Acetyl-CoA carboxylase 2	O00763	ACACB_HUMAN	ACACB		LCN2
2	Gallic acid	0.7727	DB03106	CDP-diacylglycerol--inositol 3-phosphatidyltransferase	O14735	CDIPT_HUMAN	CDIPT		MIF
3	Gallic acid	0.72	DB00945	Inhibitor of nuclear factor kappa-B kinase subunit beta	O14920	IKKB_HUMAN	IKBKB		CTRB1
4	Gallic acid	0.6552	DB00244	Inhibitor of nuclear factor kappa-B kinase subunit beta	O14920	IKKB_HUMAN	IKBKB		PTGS1
5	Gallic acid	0.6552	DB00244	Inhibitor of nuclear factor kappa-B kinase subunit alpha	O15111	IKKA_HUMAN	CHUK		PTGS2
6	Gallic acid	0.6333	DB00233	Inhibitor of nuclear factor kappa-B kinase subunit alpha	O15111	IKKA_HUMAN	CHUK		AKR1C1
7	Gallic acid	0.7	DB08846	Carbonic anhydrase 12	O43570	CAH12_HUMAN	CA12		ATP5B
8	Gallic acid	0.72	DB00945	5'-AMP-activated protein kinase subunit beta-2	O43741	AAKB2_HUMAN	PRKAB2		ATP5A1
9	Gallic acid	0.7241	DB04216	Serine/threonine-protein kinase 17B	O94768	ST17B_HUMAN	STK17B		ATP5C1
10	Gallic acid	0.7857	DB06262	Phenylalanine-4-hydroxylase	P00439	PH4H_HUMAN	PAH		PAH
11	Gallic acid	0.6538	DB07718	Prothrombin	P00734	THRB_HUMAN	F2		ADRB2
12	Gallic acid	0.7	DB08846	Carbonic anhydrase 1	P00915	CAH1_HUMAN	CA1		ADRB1
13	Gallic acid	0.7	DB08846	Carbonic anhydrase 2	P00918	CAH2_HUMAN	CA2		ADRA2A
14	Gallic acid	0.6923	DB04473	Ig gamma-1 chain C region	P01857	IGHG1_HUMAN	IGHG1		ADRB3
15	Gallic acid	0.6552	DB07764	Ig gamma-1 chain C region	P01857	IGHG1_HUMAN	IGHG1		ADRA2B
16	Gallic acid	0.6923	DB03485	Lactotransferrin	P02788	TRFL_HUMAN	LTF		ADRA2C
17	Gallic acid	0.6552	DB01645	Estrogen receptor	P03372	ESR1_HUMAN	ESR1		ADRA1D
18	Gallic acid	0.7727	DB03106	Glucosylceramidase	P04062	GLCM_HUMAN	GBA		ADRA1A
19	Gallic acid	0.72	DB00945	Cellular tumor antigen p53	P04637	P53_HUMAN	TP53		ADRA1B
20	Gallic acid	0.6923	DB03773	Pancreatic alpha-amylase	P04746	AMYP_HUMAN	AMY2A		CDIPT
21	Gallic acid	0.6552	DB00244	Myeloperoxidase	P05164	PERM_HUMAN	MPO		GBA
22	Gallic acid	0.7	DB08846	Protein kinase C beta type	P05771	KPCB_HUMAN	PRKCB		CSNK2A1
23	Gallic acid	0.8333	DB08399	ATP synthase subunit beta, mitochondrial	P06576	ATPB_HUMAN	ATP5B		GLO1
24	Gallic acid	0.7241	DB04216	ATP synthase subunit beta, mitochondrial	P06576	ATPB_HUMAN	ATP5B		EDNRA
25	Gallic acid	0.6207	DB07479	DNA polymerase beta	P06746	DPOLB_HUMAN	POLB		STK17B
26	Gallic acid	0.7	DB08846	Carbonic anhydrase 3	P07451	CAH3_HUMAN	CA3		HCK
27	Gallic acid	0.7857	DB06262	Beta-2 adrenergic receptor	P07550	ADRB2_HUMAN	ADRB2		PIM1
28	Gallic acid	0.7857	DB06262	Beta-1 adrenergic receptor	P08588	ADRB1_HUMAN	ADRB1		COMT
29	Gallic acid	0.7241	DB04216	Tyrosine-protein kinase HCK	P08631	HCK_HUMAN	HCK		PIK3CG
30	Gallic acid	0.7857	DB06262	Alpha-2A adrenergic receptor	P08913	ADA2A_HUMAN	ADRA2A		UGT3A1
31	Gallic acid	0.6552	DB00244	Arachidonate 5-lipoxygenase	P09917	LOX5_HUMAN	ALOX5		HIBCH
32	Gallic acid	0.6333	DB00233	Arachidonate 5-lipoxygenase	P09917	LOX5_HUMAN	ALOX5		IKBKB
33	Gallic acid	0.6	DB00179	Arachidonate 5-lipoxygenase	P09917	LOX5_HUMAN	ALOX5		PRKAB2
34	Gallic acid	0.72	DB00945	78 kDa glucose-regulated protein	P11021	GRP78_HUMAN	HSPA5		TP53
35	Gallic acid	0.6	DB08322	Glycogen phosphorylase, muscle form	P11217	PYGM_HUMAN	PYGM		HSPA5
36	Gallic acid	0.6207	DB03879	Mannose-binding protein C	P11226	MBL2_HUMAN	MBL2		NFKB1
37	Gallic acid	0.6207	DB03194	Mannose-binding protein C	P11226	MBL2_HUMAN	MBL2		NFKBIA
38	Gallic acid	0.6207	DB04091	Mannose-binding protein C	P11226	MBL2_HUMAN	MBL2		RPS6KA3
39	Gallic acid	0.7241	DB04216	Serine/threonine-protein kinase pim-1	P11309	PIM1_HUMAN	PIM1		PRKAG1
40	Gallic acid	0.7241	DB08230	Serine/threonine-protein kinase pim-1	P11309	PIM1_HUMAN	PIM1		PRKAA2
41	Gallic acid	0.6552	DB01645	DNA topoisomerase 2-alpha	P11388	TOP2A_HUMAN	TOP2A		NFKB2
42	Gallic acid	0.6087	DB04080	Proto-oncogene tyrosine-protein kinase Src	P12931	SRC_HUMAN	SRC		PRKAA1
43	Gallic acid	0.7857	DB06262	Beta-3 adrenergic receptor	P13945	ADRB3_HUMAN	ADRB3		PRKAG3
44	Gallic acid	0.8696	DB01880	Macrophage migration inhibitory factor	P14174	MIF_HUMAN	MIF		PRKAG2
45	Gallic acid	0.6538	DB07718	Macrophage migration inhibitory factor	P14174	MIF_HUMAN	MIF		PRKAB1
46	Gallic acid	0.6061	DB01235	D(2) dopamine receptor	P14416	DRD2_HUMAN	DRD2		CA12
47	Gallic acid	0.6061	DB07979	D-amino-acid oxidase	P14920	OXDA_HUMAN	DAO		CA1
48	Gallic acid	0.6087	DB01681	Phosphoglycerate mutase 2	P15259	PGAM2_HUMAN	PGAM2		CA2
49	Gallic acid	0.625	DB02709	Ribosyldihydronicotinamide dehydrogenase [quinone]	P16083	NQO2_HUMAN	NQO2		PRKCB
50	Gallic acid	0.7	DB08846	Protein kinase C alpha type	P17252	KPCA_HUMAN	PRKCA		CA3
51	Gallic acid	0.8696	DB01704	Chymotrypsinogen B	P17538	CTRB1_HUMAN	CTRB1		PRKCA
52	Gallic acid	0.6538	DB01662	Chymotrypsinogen B	P17538	CTRB1_HUMAN	CTRB1		PRKACA
53	Gallic acid	0.7	DB08846	cAMP-dependent protein kinase catalytic subunit alpha	P17612	KAPCA_HUMAN	PRKACA		CA4
54	Gallic acid	0.7857	DB06262	Alpha-2B adrenergic receptor	P18089	ADA2B_HUMAN	ADRA2B		CA6
55	Gallic acid	0.7857	DB06262	Alpha-2C adrenergic receptor	P18825	ADA2C_HUMAN	ADRA2C		CA5A
56	Gallic acid	0.72	DB00945	Nuclear factor NF-kappa-B p105 subunit	P19838	NFKB1_HUMAN	NFKB1		CA7
57	Gallic acid	0.6087	DB01694	V-type proton ATPase subunit C 1	P21283	VATC1_HUMAN	ATP6V1C1		SYK
58	Gallic acid	0.6061	DB01235	D(1A) dopamine receptor	P21728	DRD1_HUMAN	DRD1		SQLE
59	Gallic acid	0.6061	DB01235	D(4) dopamine receptor	P21917	DRD4_HUMAN	DRD4		CA9
60	Gallic acid	0.6061	DB01235	D(1B) dopamine receptor	P21918	DRD5_HUMAN	DRD5		CA14
61	Gallic acid	0.7241	DB08049	Catechol O-methyltransferase	P21964	COMT_HUMAN	COMT		CA5B
62	Gallic acid	0.6923	DB03283	Acetylcholinesterase	P22303	ACES_HUMAN	ACHE		IGHG1
63	Gallic acid	0.7	DB08846	Carbonic anhydrase 4	P22748	CAH4_HUMAN	CA4		LTF
64	Gallic acid	0.8636	DB00936	Prostaglandin G/H synthase 1	P23219	PGH1_HUMAN	PTGS1		AMY2A
65	Gallic acid	0.76	DB01399	Prostaglandin G/H synthase 1	P23219	PGH1_HUMAN	PTGS1		ACHE
66	Gallic acid	0.7308	DB01397	Prostaglandin G/H synthase 1	P23219	PGH1_HUMAN	PTGS1		CDK6
67	Gallic acid	0.72	DB00945	Prostaglandin G/H synthase 1	P23219	PGH1_HUMAN	PTGS1		CHUK
68	Gallic acid	0.7083	DB01398	Prostaglandin G/H synthase 1	P23219	PGH1_HUMAN	PTGS1		ESR1
69	Gallic acid	0.6786	DB00861	Prostaglandin G/H synthase 1	P23219	PGH1_HUMAN	PTGS1		MPO
70	Gallic acid	0.6552	DB00244	Prostaglandin G/H synthase 1	P23219	PGH1_HUMAN	PTGS1		ALOX5
71	Gallic acid	0.625	DB02709	Prostaglandin G/H synthase 1	P23219	PGH1_HUMAN	PTGS1		TOP2A
72	Gallic acid	0.7	DB08846	Carbonic anhydrase 6	P23280	CAH6_HUMAN	CA6		PPARG
73	Gallic acid	0.7857	DB06262	Alpha-1D adrenergic receptor	P25100	ADA1D_HUMAN	ADRA1D		PTK2B
74	Gallic acid	0.7308	DB04674	Endothelin-1 receptor	P25101	EDNRA_HUMAN	EDNRA		NCOA2
75	Gallic acid	0.72	DB00945	Endothelin-1 receptor	P25101	EDNRA_HUMAN	EDNRA		NCOA1
76	Gallic acid	0.8333	DB08399	ATP synthase subunit alpha, mitochondrial	P25705	ATPA_HUMAN	ATP5A1		ESR2
77	Gallic acid	0.7241	DB04216	ATP synthase subunit alpha, mitochondrial	P25705	ATPA_HUMAN	ATP5A1		F2
78	Gallic acid	0.72	DB00945	NF-kappa-B inhibitor alpha	P25963	IKBA_HUMAN	NFKBIA		PTGR1
79	Gallic acid	0.6087	DB01694	Probable ATP-dependent RNA helicase DDX6	P26196	DDX6_HUMAN	DDX6		PLA2G2E
80	Gallic acid	0.7	DB08846	Carbonic anhydrase 5A, mitochondrial	P35218	CAH5A_HUMAN	CA5A		NQO2
81	Gallic acid	0.7857	DB06262	Alpha-1A adrenergic receptor	P35348	ADA1A_HUMAN	ADRA1A		ACACB
82	Gallic acid	0.8636	DB00936	Prostaglandin G/H synthase 2	P35354	PGH2_HUMAN	PTGS2		POLB
83	Gallic acid	0.76	DB01399	Prostaglandin G/H synthase 2	P35354	PGH2_HUMAN	PTGS2		MBL2
84	Gallic acid	0.7308	DB01397	Prostaglandin G/H synthase 2	P35354	PGH2_HUMAN	PTGS2		POLK
85	Gallic acid	0.72	DB00945	Prostaglandin G/H synthase 2	P35354	PGH2_HUMAN	PTGS2		SRC
86	Gallic acid	0.7083	DB01398	Prostaglandin G/H synthase 2	P35354	PGH2_HUMAN	PTGS2		PGAM2
87	Gallic acid	0.6786	DB00861	Prostaglandin G/H synthase 2	P35354	PGH2_HUMAN	PTGS2		ATP6V1C1
88	Gallic acid	0.6552	DB00244	Prostaglandin G/H synthase 2	P35354	PGH2_HUMAN	PTGS2		DDX6
89	Gallic acid	0.6333	DB00233	Prostaglandin G/H synthase 2	P35354	PGH2_HUMAN	PTGS2		TREM1
90	Gallic acid	0.625	DB02709	Prostaglandin G/H synthase 2	P35354	PGH2_HUMAN	PTGS2		HIF1AN
91	Gallic acid	0.7857	DB06262	Alpha-1B adrenergic receptor	P35368	ADA1B_HUMAN	ADRA1B		B3GAT1
92	Gallic acid	0.6061	DB01235	D(3) dopamine receptor	P35462	DRD3_HUMAN	DRD3		DRD2
93	Gallic acid	0.8333	DB08399	ATP synthase subunit gamma, mitochondrial	P36542	ATPG_HUMAN	ATP5C1		DAO
94	Gallic acid	0.7241	DB04216	ATP synthase subunit gamma, mitochondrial	P36542	ATPG_HUMAN	ATP5C1		DRD1
95	Gallic acid	0.6552	DB00244	Peroxisome proliferator-activated receptor gamma	P37231	PPARG_HUMAN	PPARG		DRD4
96	Gallic acid	0.7	DB08846	Carbonic anhydrase 7	P43166	CAH7_HUMAN	CA7		DRD5
97	Gallic acid	0.7	DB08846	Tyrosine-protein kinase SYK	P43405	KSYK_HUMAN	SYK		DRD3
98	Gallic acid	0.7241	DB04216	Phosphatidylinositol 4,5-bisphosphate 3-kinase catalytic subunit gamma isoform	P48736	PK3CG_HUMAN	PIK3CG		PYGM
99	Gallic acid	0.7241	DB02375	Phosphatidylinositol 4,5-bisphosphate 3-kinase catalytic subunit gamma isoform	P48736	PK3CG_HUMAN	PIK3CG
100	Gallic acid	0.72	DB00945	Ribosomal protein S6 kinase alpha-3	P51812	KS6A3_HUMAN	RPS6KA3
101	Gallic acid	0.72	DB00945	5'-AMP-activated protein kinase subunit gamma-1	P54619	AAKG1_HUMAN	PRKAG1
102	Gallic acid	0.72	DB00945	5'-AMP-activated protein kinase catalytic subunit alpha-2	P54646	AAPK2_HUMAN	PRKAA2
103	Gallic acid	0.7692	DB08660	Casein kinase II subunit alpha	P68400	CSK21_HUMAN	CSNK2A1
104	Gallic acid	0.7	DB08846	Casein kinase II subunit alpha	P68400	CSK21_HUMAN	CSNK2A1
105	Gallic acid	0.7	DB08468	Casein kinase II subunit alpha	P68400	CSK21_HUMAN	CSNK2A1
106	Gallic acid	0.6667	DB07715	Casein kinase II subunit alpha	P68400	CSK21_HUMAN	CSNK2A1
107	Gallic acid	0.625	DB02709	Casein kinase II subunit alpha	P68400	CSK21_HUMAN	CSNK2A1
108	Gallic acid	1	DB01672	Neutrophil gelatinase-associated lipocalin	P80188	NGAL_HUMAN	LCN2
109	Gallic acid	0.6452	DB04476	Neutrophil gelatinase-associated lipocalin	P80188	NGAL_HUMAN	LCN2
110	Gallic acid	0.6897	DB07795	Cyclin-dependent kinase 6	Q00534	CDK6_HUMAN	CDK6
111	Gallic acid	0.72	DB00945	Nuclear factor NF-kappa-B p100 subunit	Q00653	NFKB2_HUMAN	NFKB2
112	Gallic acid	0.75	DB08179	Lactoylglutathione lyase	Q04760	LGUL_HUMAN	GLO1
113	Gallic acid	0.8636	DB00936	Aldo-keto reductase family 1 member C1	Q04828	AK1C1_HUMAN	AKR1C1
114	Gallic acid	0.7308	DB04674	Aldo-keto reductase family 1 member C1	Q04828	AK1C1_HUMAN	AKR1C1
115	Gallic acid	0.72	DB00945	Aldo-keto reductase family 1 member C1	Q04828	AK1C1_HUMAN	AKR1C1
116	Gallic acid	0.72	DB00945	5'-AMP-activated protein kinase catalytic subunit alpha-1	Q13131	AAPK1_HUMAN	PRKAA1
117	Gallic acid	0.6552	DB01645	Protein-tyrosine kinase 2-beta	Q14289	FAK2_HUMAN	PTK2B
118	Gallic acid	0.7	DB08846	Squalene monooxygenase	Q14534	ERG1_HUMAN	SQLE
119	Gallic acid	0.6522	DB04066	Prostaglandin reductase 1	Q14914	PTGR1_HUMAN	PTGR1
120	Gallic acid	0.6552	DB01645	Nuclear receptor coactivator 2	Q15596	NCOA2_HUMAN	NCOA2
121	Gallic acid	0.6552	DB01645	Nuclear receptor coactivator 1	Q15788	NCOA1_HUMAN	NCOA1
122	Gallic acid	0.7	DB08846	Carbonic anhydrase 9	Q16790	CAH9_HUMAN	CA9
123	Gallic acid	0.7241	DB04216	UDP-glucuronosyltransferase 3A1	Q6NUS8	UD3A1_HUMAN	UGT3A1
124	Gallic acid	0.6897	DB01852	UDP-glucuronosyltransferase 3A1	Q6NUS8	UD3A1_HUMAN	UGT3A1
125	Gallic acid	0.7241	DB04216	3-hydroxyisobutyryl-CoA hydrolase, mitochondrial	Q6NVY1	HIBCH_HUMAN	HIBCH
126	Gallic acid	0.6552	DB01645	Estrogen receptor beta	Q92731	ESR2_HUMAN	ESR2
127	Gallic acid	0.6087	DB01694	Triggering receptor expressed on myeloid cells 1	Q9NP99	TREM1_HUMAN	TREM1
128	Gallic acid	0.6087	DB01694	Hypoxia-inducible factor 1-alpha inhibitor	Q9NWT6	HIF1N_HUMAN	HIF1AN
129	Gallic acid	0.6333	DB00233	Group IIE secretory phospholipase A2	Q9NZK7	PA2GE_HUMAN	PLA2G2E
130	Gallic acid	0.6087	DB01694	Galactosylgalactosylxylosylprotein 3-beta-glucuronosyltransferase 1	Q9P2W7	B3GA1_HUMAN	B3GAT1
131	Gallic acid	0.6207	DB07435	DNA polymerase kappa	Q9UBT6	POLK_HUMAN	POLK
132	Gallic acid	0.72	DB00945	5'-AMP-activated protein kinase subunit gamma-3	Q9UGI9	AAKG3_HUMAN	PRKAG3
133	Gallic acid	0.72	DB00945	5'-AMP-activated protein kinase subunit gamma-2	Q9UGJ0	AAKG2_HUMAN	PRKAG2
134	Gallic acid	0.7	DB08846	Carbonic anhydrase 14	Q9ULX7	CAH14_HUMAN	CA14
135	Gallic acid	0.7	DB08846	Carbonic anhydrase 5B, mitochondrial	Q9Y2D0	CAH5B_HUMAN	CA5B
136	Gallic acid	0.72	DB00945	5'-AMP-activated protein kinase subunit beta-1	Q9Y478	AAKB1_HUMAN	PRKAB1

## Sheet: Table S2
Title: Gallic Acid Enhances anti-Lymphoma Efficacy of CD19-targeted Chimeric Antigen Receptor T-cells Authors: Zhiqiang Luo et al.
Table S2 TP-related targets
Targets	Source
MTCP1	OMIM database
IMD41	OMIM database
CTLA4	OMIM database
CD274	OMIM database
CD28	OMIM database
IMD9	OMIM database
IMD64	OMIM database
IMD92	OMIM database
CD86	OMIM database
TNFSF4	OMIM database
PDCD1LG2	OMIM database
HAVCR1	OMIM database
BTLA	OMIM database
IL4R	OMIM database
RNF128	OMIM database
OTUB1	OMIM database
PSORS1	OMIM database
WAS2	OMIM database
FILS	OMIM database
IMD56	OMIM database
OTFCS2	OMIM database
TNFRSF14	OMIM database
VTCN1	OMIM database
PPP2R2D	OMIM database
TOP2B	OMIM database
FASLG	OMIM database
IDO1	OMIM database
IL3	OMIM database
LCK	OMIM database
MICA	OMIM database
GCH1	OMIM database
PDCD1	OMIM database
TIMD4	OMIM database
LAD1	OMIM database
MS	OMIM database
SIOD	OMIM database
HIES2	OMIM database
GHISID1	OMIM database
EDAID1	OMIM database
SCIDX1	OMIM database
IMD33	OMIM database
OHDOX	OMIM database
BILU	OMIM database
IMD10	OMIM database
EDAID2	OMIM database
CVID8	OMIM database
APLAID	OMIM database
LEPD	OMIM database
LPFS2	OMIM database
ALPS3	OMIM database
IMD18	OMIM database
PGBM1	OMIM database
RA	OMIM database
AT	OMIM database
ALPS	OMIM database
IMD40	OMIM database
LPFS3	OMIM database
IMD66	OMIM database
IMD72	OMIM database
IMD81	OMIM database
NCPH2	OMIM database
DPP4	OMIM database
BCL6	OMIM database
CD80	OMIM database
CDKN1A	OMIM database
CTPS1	OMIM database
CD55	OMIM database
GADD45A	OMIM database
FYB1	OMIM database
CD70	OMIM database
TNFRSF11A	OMIM database
TNFSF10	OMIM database
STAT5B	OMIM database
RTN4	OMIM database
CBLB	OMIM database
ICOS	OMIM database
AKAP5	OMIM database
PDPK1	OMIM database
IL27RA	OMIM database
IL21R	OMIM database
IL17RA	OMIM database
CD276	OMIM database
ICOSLG	OMIM database
TNFRSF21	OMIM database
EBI3	OMIM database
STIM1	OMIM database
TNFSF9	OMIM database
LRBA	OMIM database
FXN	OMIM database
TSLP	OMIM database
CARD11	OMIM database
FOXP3	OMIM database
CRLF2	OMIM database
TSC22D3	OMIM database
ELF4	OMIM database
DOK4	OMIM database
MAP3K2	OMIM database
BATF	OMIM database
MIR148A	OMIM database
MIR148B	OMIM database
MIR152	OMIM database
ITFG1	OMIM database
CLEC2A	OMIM database
TNFSF11	OMIM database
CAV1	OMIM database
PRKCD	OMIM database
GIMAP5	OMIM database
BTNL8	OMIM database
WFDC21P	OMIM database
NCKAP1L	OMIM database
HRG	OMIM database
IL7	OMIM database
IL7R	OMIM database
RBPJ	OMIM database
ANXA1	OMIM database
IL12A	OMIM database
LEP	OMIM database
ACP5	OMIM database
KCNA3	OMIM database
LMO2	OMIM database
CD6	OMIM database
TBXA2R	OMIM database
TGFB1	OMIM database
NOTCH1	OMIM database
TNF	OMIM database
UMOD	OMIM database
TXK	OMIM database
CD24	OMIM database
IL15	OMIM database
GFI1	OMIM database
MAPK8	OMIM database
INPP5D	OMIM database
MGAT5	OMIM database
SEMA4D	OMIM database
NRP1	OMIM database
MYD88	OMIM database
FOXJ1	OMIM database
FADD	OMIM database
DBNL	OMIM database
LEXM	OMIM database
MAN2B2	OMIM database

## Sheet: Table S3
Title: Gallic Acid Enhances anti-Lymphoma Efficacy of CD19-targeted Chimeric Antigen Receptor T-cells Authors: Zhiqiang Luo et al.
Table S3 Interactions between GA-related targets and TP-related targets
Node1	Node2	Source
ACACB	PRKAB1	String Database
ACACB	PRKAB2	String Database
ACACB	PPARG	String Database
ACACB	PRKAG2	String Database
ACACB	LEP	String Database
ACACB	PRKAG1	String Database
ACACB	PRKAG3	String Database
ACACB	PRKAA1	String Database
ACACB	PRKAA2	String Database
ACHE	COMT	String Database
ACHE	CAV1	String Database
ACHE	DRD2	String Database
ACHE	PTGS2	String Database
ACHE	TNF	String Database
ACHE	CA1	String Database
ACP5	NFKBIA	String Database
ACP5	CA2	String Database
ACP5	PTGS2	String Database
ACP5	SRC	String Database
ACP5	SYK	String Database
ACP5	TNFSF11	String Database
ACP5	TNF	String Database
ACP5	ESR1	String Database
ACP5	TNFRSF11A	String Database
ADRA1A	ADRA1B	String Database
ADRA1A	ADRA1D	String Database
ADRA1A	TBXA2R	String Database
ADRA1B	DRD4	String Database
ADRA1B	ADRB2	String Database
ADRA1B	TBXA2R	String Database
ADRA1B	ADRA1D	String Database
ADRA1B	F2	String Database
ADRA1D	TBXA2R	String Database
ADRA2A	ADRA2C	String Database
ADRA2A	COMT	String Database
ADRA2A	PRKCB	String Database
ADRA2A	PRKCA	String Database
ADRA2A	PRKCD	String Database
ADRA2B	PRKCB	String Database
ADRA2B	PRKCD	String Database
ADRA2B	PRKCA	String Database
ADRA2C	PRKCB	String Database
ADRA2C	COMT	String Database
ADRA2C	PRKCD	String Database
ADRA2C	PRKCA	String Database
ADRB1	DRD4	String Database
ADRB1	ADRB2	String Database
ADRB1	ADRB3	String Database
ADRB1	COMT	String Database
ADRB1	AKAP5	String Database
ADRB2	DRD4	String Database
ADRB2	PPARG	String Database
ADRB2	TBXA2R	String Database
ADRB2	GBA	String Database
ADRB2	COMT	String Database
ADRB2	LEP	String Database
ADRB2	TNF	String Database
ADRB2	ADRB3	String Database
ADRB2	F2	String Database
ADRB2	AKAP5	String Database
ADRB2	SRC	String Database
ADRB3	PPARG	String Database
ADRB3	LEP	String Database
ADRB3	SRC	String Database
AKAP5	PRKCB	String Database
AKAP5	PRKACA	String Database
AKAP5	STIM1	String Database
AKAP5	ORAI1	String Database
AKAP5	PRKCA	String Database
AKR1C1	ESR2	String Database
AKR1C1	PTGR1	String Database
ALOX5	MPO	String Database
ALOX5	TP53	String Database
ALOX5	PPARG	String Database
ALOX5	CD86	String Database
ALOX5	PTGS1	String Database
ALOX5	PTGS2	String Database
ALOX5	SYK	String Database
ALOX5	TBXA2R	String Database
ALOX5	TNF	String Database
ALOX5	HCK	String Database
ALOX5	PLA2G2E	String Database
AMY2A	PYGM	String Database
AMY2A	CTRB1	String Database
ANXA1	MPO	String Database
ANXA1	TP53	String Database
ANXA1	F2	String Database
ANXA1	HSPA5	String Database
ANXA1	CAV1	String Database
ANXA1	PTGS2	String Database
ANXA1	TSC22D3	String Database
ANXA1	SRC	String Database
ANXA1	TNF	String Database
ANXA1	IKBKG	String Database
ATP5A1	ATP5B	String Database
ATP5A1	HSPA5	String Database
ATP5A1	ATP5C1	String Database
ATP5A1	ATP6V1C1	String Database
ATP5A1	PLCG2	String Database
ATP5B	CAV1	String Database
ATP5B	HSPA5	String Database
ATP5B	FXN	String Database
ATP5B	ATP6V1C1	String Database
ATP5B	ATP5C1	String Database
ATP5C1	ATP6V1C1	String Database
ATP6V1C1	TOP2B	String Database
B3GAT1	IL7	String Database
B3GAT1	IL15	String Database
B3GAT1	CTLA4	String Database
B3GAT1	IL7R	String Database
B3GAT1	ICOS	String Database
B3GAT1	CD276	String Database
B3GAT1	CD28	String Database
B3GAT1	PDCD1	String Database
B3GAT1	FASLG	String Database
B3GAT1	FOXP3	String Database
B3GAT1	HLA-C	String Database
B3GAT1	CD274	String Database
B3GAT1	BCL6	String Database
B3GAT1	TNF	String Database
B3GAT1	MICA	String Database
B7RP1	TNFSF9	String Database
B7RP1	CD70	String Database
B7RP1	TNFSF4	String Database
B7RP1	IL15	String Database
B7RP1	CTLA4	String Database
B7RP1	IL7R	String Database
B7RP1	ICOS	String Database
B7RP1	CD28	String Database
B7RP1	BTLA	String Database
B7RP1	PDCD1	String Database
B7RP1	IL21R	String Database
B7RP1	IDO1	String Database
B7RP1	IL2RA	String Database
B7RP1	TNFRSF14	String Database
B7RP1	TNF	String Database
B7RP1	BCL6	String Database
B7RP1	FOXP3	String Database
B7RP1	VTCN1	String Database
BATF	BTLA	String Database
BATF	LCK	String Database
BATF	CD274	String Database
BATF	IL7R	String Database
BATF	IL2RA	String Database
BATF	PDCD1LG2	String Database
BATF	RBPJ	String Database
BATF	TNF	String Database
BATF	IL21R	String Database
BATF	STAT5B	String Database
BATF	CD28	String Database
BATF	CTLA4	String Database
BATF	FOXP3	String Database
BATF	PDCD1	String Database
BATF	PIM1	String Database
BATF	BCL6	String Database
BCL6	LMO2	String Database
BCL6	IL7	String Database
BCL6	CD80	String Database
BCL6	TP53	String Database
BCL6	NOTCH1	String Database
BCL6	STAT5B	String Database
BCL6	IL15	String Database
BCL6	CTLA4	String Database
BCL6	IL7R	String Database
BCL6	ICOS	String Database
BCL6	CD276	String Database
BCL6	CD28	String Database
BCL6	CD86	String Database
BCL6	BTLA	String Database
BCL6	PDCD1	String Database
BCL6	IL21R	String Database
BCL6	RBPJ	String Database
BCL6	PIM1	String Database
BCL6	SYK	String Database
BCL6	FOXP3	String Database
BCL6	IL2RA	String Database
BCL6	CD274	String Database
BCL6	CARD11	String Database
BCL6	PDCD1LG2	String Database
BCL6	MYD88	String Database
BCL6	TNF	String Database
BCL6	PLCG2	String Database
BCL6	INPP5D	String Database
BTLA	TNFSF9	String Database
BTLA	CD70	String Database
BTLA	CD80	String Database
BTLA	TNFSF4	String Database
BTLA	IL15	String Database
BTLA	CTLA4	String Database
BTLA	IL7R	String Database
BTLA	ICOS	String Database
BTLA	CD276	String Database
BTLA	CD28	String Database
BTLA	CD86	String Database
BTLA	IDO1	String Database
BTLA	FOXP3	String Database
BTLA	TNF	String Database
BTLA	IL21R	String Database
BTLA	PDCD1LG2	String Database
BTLA	PDCD1	String Database
BTLA	CD274	String Database
BTLA	VTCN1	String Database
BTLA	TNFRSF14	String Database
CA1	CA2	String Database
CA1	CA3	String Database
CA1	CA7	String Database
CA12	ESR1	String Database
CA12	HIF1AN	String Database
CA12	CA14	String Database
CA12	CA9	String Database
CA12	CA4	String Database
CA14	CA4	String Database
CA14	CA9	String Database
CA2	TNFRSF11A	String Database
CA2	CA9	String Database
CA2	TNFSF11	String Database
CA2	CA7	String Database
CA2	CA3	String Database
CA3	CA7	String Database
CA4	CA9	String Database
CA5A	CA5B	String Database
CA5B	CTPS1	String Database
CA9	TP53	String Database
CA9	HIF1AN	String Database
CA9	PTGS2	String Database
CA9	ESR1	String Database
CA9	CD274	String Database
CARD11	NFKBIA	String Database
CARD11	NFKB1	String Database
CARD11	DOCK2	String Database
CARD11	TP53	String Database
CARD11	NOTCH1	String Database
CARD11	CTLA4	String Database
CARD11	PRKCB	String Database
CARD11	RASGRP1	String Database
CARD11	CD28	String Database
CARD11	CD86	String Database
CARD11	LCK	String Database
CARD11	PDPK1	String Database
CARD11	TNFRSF14	String Database
CARD11	RBCK1	String Database
CARD11	LRBA	String Database
CARD11	DPP4	String Database
CARD11	NFKB2	String Database
CARD11	CHUK	String Database
CARD11	CTPS1	String Database
CARD11	IL2RG	String Database
CARD11	SYK	String Database
CARD11	FOXP3	String Database
CARD11	PRKCD	String Database
CARD11	INPP5D	String Database
CARD11	TNF	String Database
CARD11	PLCG2	String Database
CARD11	MYD88	String Database
CARD11	FYB	String Database
CARD11	IKBKB	String Database
CARD11	IKBKG	String Database
CAV1	TGFB1	String Database
CAV1	TP53	String Database
CAV1	PPARG	String Database
CAV1	LEP	String Database
CAV1	EDNRA	String Database
CAV1	HSPA5	String Database
CAV1	IKBKB	String Database
CAV1	CD24	String Database
CAV1	NQO2	String Database
CAV1	FASLG	String Database
CAV1	ORAI1	String Database
CAV1	KCNA3	String Database
CAV1	PRKCA	String Database
CAV1	STIM1	String Database
CAV1	PTGS2	String Database
CAV1	TNF	String Database
CAV1	DPP4	String Database
CAV1	ESR2	String Database
CAV1	ESR1	String Database
CAV1	SRC	String Database
CBLB	MYD88	String Database
CBLB	SRC	String Database
CBLB	LCK	String Database
CBLB	PIK3CG	String Database
CBLB	SYK	String Database
CD24	IL7	String Database
CD24	CD80	String Database
CD24	TP53	String Database
CD24	NOTCH1	String Database
CD24	CTLA4	String Database
CD24	IL7R	String Database
CD24	CD28	String Database
CD24	CD86	String Database
CD24	LCK	String Database
CD24	DPP4	String Database
CD24	CD3E	String Database
CD24	SRC	String Database
CD24	FOXP3	String Database
CD24	CD274	String Database
CD24	TNF	String Database
CD24	ESR1	String Database
CD274	TGFB1	String Database
CD274	LTF	String Database
CD274	TNFSF10	String Database
CD274	TNFSF9	String Database
CD274	CD70	String Database
CD274	IL7	String Database
CD274	CD80	String Database
CD274	TP53	String Database
CD274	NOTCH1	String Database
CD274	TNFSF4	String Database
CD274	STAT5B	String Database
CD274	IL15	String Database
CD274	CTLA4	String Database
CD274	IL7R	String Database
CD274	ICOS	String Database
CD274	POLE	String Database
CD274	CD28	String Database
CD274	CD86	String Database
CD274	PDCD1	String Database
CD274	LCK	String Database
CD274	TNFRSF14	String Database
CD274	CD3E	String Database
CD274	PTGS2	String Database
CD274	FASLG	String Database
CD274	SRC	String Database
CD274	FOXP3	String Database
CD274	HLA-C	String Database
CD274	IL2RA	String Database
CD274	IL4R	String Database
CD274	ESR1	String Database
CD274	MICA	String Database
CD274	MYD88	String Database
CD274	TNF	String Database
CD274	IDO1	String Database
CD274	PDCD1LG2	String Database
CD276	TNFSF9	String Database
CD276	CD70	String Database
CD276	IL7	String Database
CD276	CD80	String Database
CD276	TIMD4	String Database
CD276	TNFSF4	String Database
CD276	IL15	String Database
CD276	CTLA4	String Database
CD276	IL7R	String Database
CD276	ICOS	String Database
CD276	TSLP	String Database
CD276	IL17RA	String Database
CD276	CD6	String Database
CD276	MICA	String Database
CD276	IL2RA	String Database
CD276	DPP4	String Database
CD276	FASLG	String Database
CD276	MYD88	String Database
CD276	LCK	String Database
CD276	IDO1	String Database
CD276	PDCD1	String Database
CD276	FOXP3	String Database
CD276	TNF	String Database
CD276	TNFRSF14	String Database
CD276	CD28	String Database
CD28	NFKBIA	String Database
CD28	TGFB1	String Database
CD28	TNFSF9	String Database
CD28	CD70	String Database
CD28	IL7	String Database
CD28	CD80	String Database
CD28	TXK	String Database
CD28	TP53	String Database
CD28	TNFSF4	String Database
CD28	STAT5B	String Database
CD28	IL15	String Database
CD28	IL3	String Database
CD28	CTLA4	String Database
CD28	IL7R	String Database
CD28	RASGRP1	String Database
CD28	ICOS	String Database
CD28	CD6	String Database
CD28	TNFSF11	String Database
CD28	IKBKB	String Database
CD28	MICA	String Database
CD28	DPP4	String Database
CD28	TSLP	String Database
CD28	PIK3CG	String Database
CD28	IL4R	String Database
CD28	IL21R	String Database
CD28	FYB	String Database
CD28	MYD88	String Database
CD28	IDO1	String Database
CD28	TNFRSF14	String Database
CD28	VTCN1	String Database
CD28	IL2RG	String Database
CD28	FASLG	String Database
CD28	PDPK1	String Database
CD28	PDCD1LG2	String Database
CD28	PDCD1	String Database
CD28	IL2RA	String Database
CD28	SRC	String Database
CD28	TNF	String Database
CD28	FOXP3	String Database
CD28	SYK	String Database
CD28	CD3E	String Database
CD28	LCK	String Database
CD28	CD86	String Database
CD3E	IL7	String Database
CD3E	CD80	String Database
CD3E	CTLA4	String Database
CD3E	IL7R	String Database
CD3E	ICOS	String Database
CD3E	CD6	String Database
CD3E	CD86	String Database
CD3E	PDCD1	String Database
CD3E	LCK	String Database
CD3E	SRC	String Database
CD3E	HCK	String Database
CD3E	TNF	String Database
CD3E	HLA-C	String Database
CD3E	FOXP3	String Database
CD3E	DBNL	String Database
CD3E	PDCD1LG2	String Database
CD3E	FYB	String Database
CD3E	IL2RA	String Database
CD3E	IL2RG	String Database
CD3E	SYK	String Database
CD55	LCK	String Database
CD55	TNF	String Database
CD55	MBL2	String Database
CD6	CTLA4	String Database
CD6	IL7R	String Database
CD6	IL2RA	String Database
CD6	LCK	String Database
CD70	TNFSF10	String Database
CD70	TNFSF9	String Database
CD70	VTCN1	String Database
CD70	IL7R	String Database
CD70	PDCD1	String Database
CD70	IL15	String Database
CD70	FASLG	String Database
CD70	FOXP3	String Database
CD70	PDCD1LG2	String Database
CD70	TNFRSF14	String Database
CD70	CTLA4	String Database
CD70	CD86	String Database
CD70	CD80	String Database
CD70	TNFSF4	String Database
CD70	TNF	String Database
CD80	NFKBIA	String Database
CD80	TGFB1	String Database
CD80	TNFSF10	String Database
CD80	TNFSF9	String Database
CD80	IL7	String Database
CD80	HLA-C	String Database
CD80	PTGS2	String Database
CD80	IL21R	String Database
CD80	IL12A	String Database
CD80	TNFSF11	String Database
CD80	MICA	String Database
CD80	NRP1	String Database
CD80	SYK	String Database
CD80	STAT5B	String Database
CD80	IL2RG	String Database
CD80	IL3	String Database
CD80	TSLP	String Database
CD80	FYB	String Database
CD80	TNFRSF14	String Database
CD80	IL4R	String Database
CD80	ICOS	String Database
CD80	FASLG	String Database
CD80	IL7R	String Database
CD80	PDPK1	String Database
CD80	IL2RA	String Database
CD80	IDO1	String Database
CD80	MYD88	String Database
CD80	VTCN1	String Database
CD80	SRC	String Database
CD80	IL15	String Database
CD80	TNFSF4	String Database
CD80	FOXP3	String Database
CD80	TNF	String Database
CD80	LCK	String Database
CD80	PDCD1	String Database
CD80	PDCD1LG2	String Database
CD80	CD86	String Database
CD80	CTLA4	String Database
CD86	NFKBIA	String Database
CD86	TGFB1	String Database
CD86	MPO	String Database
CD86	TNFSF10	String Database
CD86	TREM1	String Database
CD86	TNFSF9	String Database
CD86	DOCK2	String Database
CD86	IL7	String Database
CD86	NRP1	String Database
CD86	TIMD4	String Database
CD86	TNFSF4	String Database
CD86	STAT5B	String Database
CD86	IL15	String Database
CD86	IL3	String Database
CD86	CTLA4	String Database
CD86	IL7R	String Database
CD86	ICOS	String Database
CD86	FYB	String Database
CD86	TNFSF11	String Database
CD86	IL21R	String Database
CD86	MICA	String Database
CD86	PTGS2	String Database
CD86	HCK	String Database
CD86	IL4R	String Database
CD86	IL2RG	String Database
CD86	TSLP	String Database
CD86	TNFRSF14	String Database
CD86	SYK	String Database
CD86	FASLG	String Database
CD86	IL2RA	String Database
CD86	IDO1	String Database
CD86	PDPK1	String Database
CD86	VTCN1	String Database
CD86	SRC	String Database
CD86	MYD88	String Database
CD86	PDCD1	String Database
CD86	FOXP3	String Database
CD86	PDCD1LG2	String Database
CD86	TNF	String Database
CD86	LCK	String Database
CDIPT	SQLE	String Database
CDIPT	PLCG2	String Database
CDIPT	PIM1	String Database
CDIPT	PIK3CG	String Database
CDK6	NFKBIA	String Database
CDK6	GADD45A	String Database
CDK6	TOP2A	String Database
CDK6	STAT5B	String Database
CDK6	ESR1	String Database
CDK6	NOTCH1	String Database
CDK6	TP53	String Database
CDK6	SRC	String Database
CDK6	CDKN1A	String Database
CDKN1A	NFKBIA	String Database
CDKN1A	TGFB1	String Database
CDKN1A	TP53	String Database
CDKN1A	NOTCH1	String Database
CDKN1A	PPARG	String Database
CDKN1A	STAT5B	String Database
CDKN1A	PDPK1	String Database
CDKN1A	RBPJ	String Database
CDKN1A	PTGS2	String Database
CDKN1A	FASLG	String Database
CDKN1A	GFI1	String Database
CDKN1A	GADD45A	String Database
CDKN1A	PIM1	String Database
CDKN1A	SRC	String Database
CDKN1A	MED12	String Database
CDKN1A	MAPK8	String Database
CDKN1A	TNF	String Database
CDKN1A	ESR1	String Database
CHUK	NFKBIA	String Database
CHUK	NFKB1	String Database
CHUK	TNFSF10	String Database
CHUK	DOCK2	String Database
CHUK	TP53	String Database
CHUK	NOTCH1	String Database
CHUK	FADD	String Database
CHUK	PRKCB	String Database
CHUK	PDPK1	String Database
CHUK	RBCK1	String Database
CHUK	PTGS2	String Database
CHUK	FASLG	String Database
CHUK	NFKB2	String Database
CHUK	PRKCD	String Database
CHUK	TNFSF11	String Database
CHUK	SRC	String Database
CHUK	ESR1	String Database
CHUK	PRKCA	String Database
CHUK	IKBKB	String Database
CHUK	TNF	String Database
CHUK	MYD88	String Database
CHUK	IKBKG	String Database
COMT	DRD4	String Database
COMT	DAO	String Database
COMT	UGT3A1	String Database
COMT	DRD5	String Database
COMT	GBA	String Database
COMT	ESR2	String Database
COMT	MTR	String Database
COMT	GCH1	String Database
COMT	ESR1	String Database
COMT	DRD1	String Database
COMT	DRD3	String Database
COMT	DRD2	String Database
CRLF2	IL7	String Database
CRLF2	TNFSF4	String Database
CRLF2	STAT5B	String Database
CRLF2	IL15	String Database
CRLF2	IL3	String Database
CRLF2	IL12A	String Database
CRLF2	IL7R	String Database
CRLF2	LEP	String Database
CRLF2	TSLP	String Database
CSNK2A1	NFKBIA	String Database
CSNK2A1	SRC	String Database
CSNK2A1	TOP2A	String Database
CSNK2A1	TP53	String Database
CTLA4	NFKBIA	String Database
CTLA4	TGFB1	String Database
CTLA4	TNFSF10	String Database
CTLA4	TNFSF9	String Database
CTLA4	IL7	String Database
CTLA4	TXK	String Database
CTLA4	NRP1	String Database
CTLA4	TP53	String Database
CTLA4	NOTCH1	String Database
CTLA4	TNFSF4	String Database
CTLA4	STAT5B	String Database
CTLA4	IL15	String Database
CTLA4	IL3	String Database
CTLA4	IL17RA	String Database
CTLA4	IKBKB	String Database
CTLA4	FYB	String Database
CTLA4	PTGS2	String Database
CTLA4	RASGRP1	String Database
CTLA4	DPP4	String Database
CTLA4	MBL2	String Database
CTLA4	LEP	String Database
CTLA4	HLA-C	String Database
CTLA4	TNFSF11	String Database
CTLA4	TSLP	String Database
CTLA4	PIK3CG	String Database
CTLA4	MYD88	String Database
CTLA4	IL4R	String Database
CTLA4	SYK	String Database
CTLA4	IL21R	String Database
CTLA4	MICA	String Database
CTLA4	IL2RG	String Database
CTLA4	TNFRSF14	String Database
CTLA4	FASLG	String Database
CTLA4	LRBA	String Database
CTLA4	VTCN1	String Database
CTLA4	IL2RA	String Database
CTLA4	IDO1	String Database
CTLA4	ICOS	String Database
CTLA4	IL7R	String Database
CTLA4	TNF	String Database
CTLA4	SRC	String Database
CTLA4	PDCD1LG2	String Database
CTLA4	PDCD1	String Database
CTLA4	FOXP3	String Database
CTLA4	LCK	String Database
CTPS1	LRBA	String Database
CTPS1	OTUB1	String Database
CYP26B1	SQLE	String Database
DAO	MPO	String Database
DAO	DRD3	String Database
DAO	DRD1	String Database
DAO	PRKAB2	String Database
DAO	GATM	String Database
DBNL	LCK	String Database
DBNL	SRC	String Database
DBNL	SYK	String Database
DBNL	WIPF1	String Database
DBNL	FYB	String Database
DDX6	PIM1	String Database
DOCK2	INPP5D	String Database
DOCK2	SYK	String Database
DOCK2	IL2RG	String Database
DOCK2	PIK3CG	String Database
DOCK2	NCKAP1L	String Database
DOCK2	FYB	String Database
DOCK2	SRC	String Database
DOCK2	HCK	String Database
DOK4	INPP5D	String Database
DOK4	SRC	String Database
DPP4	TP53	String Database
DPP4	PPARG	String Database
DPP4	LEP	String Database
DPP4	TNF	String Database
DPP4	SRC	String Database
DPP4	TBXA2R	String Database
DRD1	DRD2	String Database
DRD1	DRD3	String Database
DRD2	DRD4	String Database
DRD2	DRD5	String Database
DRD2	LEP	String Database
DRD2	SRC	String Database
DRD2	PPP2R2D	String Database
DRD3	DRD4	String Database
DRD3	PRKCB	String Database
DRD4	SRC	String Database
EBI3	IL27RA	String Database
EBI3	IL12A	String Database
EDNRA	F2	String Database
EDNRA	TNF	String Database
EDNRA	SRC	String Database
EDNRA	MAPK8	String Database
ELF4	GFI1	String Database
ESR1	NFKBIA	String Database
ESR1	TGFB1	String Database
ESR1	NFKB1	String Database
ESR1	TP53	String Database
ESR1	NOTCH1	String Database
ESR1	STAT5B	String Database
ESR1	PRKACA	String Database
ESR1	LEP	String Database
ESR1	HSPA5	String Database
ESR1	LCK	String Database
ESR1	ESR2	String Database
ESR1	RBPJ	String Database
ESR1	RBCK1	String Database
ESR1	PTGS2	String Database
ESR1	NFKB2	String Database
ESR1	GADD45A	String Database
ESR1	SRC	String Database
ESR1	MED12	String Database
ESR1	FOXP3	String Database
ESR1	RPS6KA3	String Database
ESR1	PRKCD	String Database
ESR1	MAPK8	String Database
ESR1	TNFSF11	String Database
ESR1	NCOA1	String Database
ESR1	TOP2B	String Database
ESR1	TNF	String Database
ESR1	NCOA2	String Database
ESR1	TOP2A	String Database
ESR1	PRKCA	String Database
ESR1	OTUB1	String Database
ESR2	TP53	String Database
ESR2	PRKACA	String Database
ESR2	LEP	String Database
ESR2	MED12	String Database
ESR2	TNFSF11	String Database
ESR2	TNF	String Database
ESR2	PTGS2	String Database
ESR2	MAPK8	String Database
ESR2	SRC	String Database
ESR2	NCOA1	String Database
ESR2	NCOA2	String Database
F2	TGFB1	String Database
F2	MPO	String Database
F2	HRG	String Database
F2	MBL2	String Database
F2	PAH	String Database
F2	TNF	String Database
F2	HCK	String Database
F2	SRC	String Database
FADD	NFKBIA	String Database
FADD	NFKB1	String Database
FADD	TNFSF10	String Database
FADD	TP53	String Database
FADD	PPARG	String Database
FADD	TNFRSF21	String Database
FADD	RBCK1	String Database
FADD	SRC	String Database
FADD	MAPK8	String Database
FADD	IKBKB	String Database
FADD	IKBKG	String Database
FADD	TNF	String Database
FADD	MYD88	String Database
FADD	FASLG	String Database
FASLG	NFKBIA	String Database
FASLG	NFKB1	String Database
FASLG	TNFSF10	String Database
FASLG	TNFSF9	String Database
FASLG	IL7	String Database
FASLG	TP53	String Database
FASLG	TNFSF4	String Database
FASLG	STAT5B	String Database
FASLG	IL15	String Database
FASLG	TNFRSF21	String Database
FASLG	IL7R	String Database
FASLG	PDCD1	String Database
FASLG	LCK	String Database
FASLG	PDPK1	String Database
FASLG	PTGS2	String Database
FASLG	IDO1	String Database
FASLG	IL2RA	String Database
FASLG	PDCD1LG2	String Database
FASLG	MICA	String Database
FASLG	FOXP3	String Database
FASLG	MAPK8	String Database
FASLG	SYK	String Database
FASLG	IKBKB	String Database
FASLG	IKBKG	String Database
FASLG	SRC	String Database
FOXJ1	NOTCH1	String Database
FOXP3	NFKBIA	String Database
FOXP3	TGFB1	String Database
FOXP3	MPO	String Database
FOXP3	NFKB1	String Database
FOXP3	TNFSF9	String Database
FOXP3	LMO2	String Database
FOXP3	IL27RA	String Database
FOXP3	IL7	String Database
FOXP3	NRP1	String Database
FOXP3	TP53	String Database
FOXP3	NOTCH1	String Database
FOXP3	TNFSF4	String Database
FOXP3	PPARG	String Database
FOXP3	STAT5B	String Database
FOXP3	IL15	String Database
FOXP3	IL3	String Database
FOXP3	IL12A	String Database
FOXP3	IL7R	String Database
FOXP3	ICOS	String Database
FOXP3	IL17RA	String Database
FOXP3	HSPA5	String Database
FOXP3	PDCD1	String Database
FOXP3	LCK	String Database
FOXP3	IL21R	String Database
FOXP3	TSLP	String Database
FOXP3	TNFRSF14	String Database
FOXP3	PTGS2	String Database
FOXP3	VTCN1	String Database
FOXP3	NFKB2	String Database
FOXP3	SRC	String Database
FOXP3	MED12	String Database
FOXP3	IL2RG	String Database
FOXP3	SYK	String Database
FOXP3	IKBKB	String Database
FOXP3	TNFSF11	String Database
FOXP3	IL4R	String Database
FOXP3	IKBKG	String Database
FOXP3	MYD88	String Database
FOXP3	IDO1	String Database
FOXP3	PDCD1LG2	String Database
FOXP3	TNF	String Database
FOXP3	IL2RA	String Database
FXN	MTCP1	String Database
FYB	NCKAP1L	String Database
FYB	IL7R	String Database
FYB	LCK	String Database
FYB	SRC	String Database
FYB	IL2RG	String Database
FYB	SYK	String Database
FYB	PTK2B	String Database
FYB	INPP5D	String Database
FYB	HCK	String Database
GADD45A	TP53	String Database
GADD45A	PPARG	String Database
GADD45A	MAPK8	String Database
GATM	UMOD	String Database
GATM	TOP2B	String Database
GBA	TP53	String Database
GCH1	PAH	String Database
GFI1	LMO2	String Database
GFI1	IL7	String Database
GFI1	TXK	String Database
GFI1	TP53	String Database
GFI1	NOTCH1	String Database
GFI1	STAT5B	String Database
GFI1	IL7R	String Database
GFI1	LCK	String Database
HAVCR1	TIMD4	String Database
HAVCR1	TNF	String Database
HAVCR1	UMOD	String Database
HAVCR1	LCN2	String Database
HCK	STAT5B	String Database
HCK	NCKAP1L	String Database
HCK	LCK	String Database
HCK	PIK3CG	String Database
HCK	SRC	String Database
HCK	SYK	String Database
HCK	WIPF1	String Database
HCK	PRKCD	String Database
HCK	PTK2B	String Database
HCK	TNF	String Database
HCK	MYD88	String Database
HCK	INPP5D	String Database
HCK	PLCG2	String Database
HIF1AN	NFKBIA	String Database
HIF1AN	NFKB1	String Database
HIF1AN	NOTCH1	String Database
HIF1AN	OTUB1	String Database
HLA-C	IL15	String Database
HLA-C	HSPA5	String Database
HLA-C	TNF	String Database
HRG	INPP5D	String Database
HRG	PAH	String Database
HRG	MBL2	String Database
HSPA5	NFKBIA	String Database
HSPA5	TP53	String Database
HSPA5	PPARG	String Database
HSPA5	IKBKB	String Database
HSPA5	MAPK8	String Database
HSPA5	TNF	String Database
HSPA5	PLCG2	String Database
HSPA5	SRC	String Database
ICOS	TNFSF4	String Database
ICOS	IL7R	String Database
ICOS	LCK	String Database
ICOS	VTCN1	String Database
ICOS	IL21R	String Database
ICOS	IL2RA	String Database
ICOS	TNF	String Database
ICOS	PDCD1LG2	String Database
ICOS	PDCD1	String Database
IDO1	TGFB1	String Database
IDO1	IL15	String Database
IDO1	PDCD1	String Database
IDO1	PTGS2	String Database
IDO1	VTCN1	String Database
IDO1	PDCD1LG2	String Database
IDO1	TNF	String Database
IKBKB	NFKBIA	String Database
IKBKB	NFKB1	String Database
IKBKB	TNFSF10	String Database
IKBKB	TP53	String Database
IKBKB	NOTCH1	String Database
IKBKB	PPARG	String Database
IKBKB	PRKCB	String Database
IKBKB	LEP	String Database
IKBKB	PDPK1	String Database
IKBKB	RBCK1	String Database
IKBKB	PTGS2	String Database
IKBKB	NFKB2	String Database
IKBKB	SRC	String Database
IKBKB	PRKCD	String Database
IKBKB	TNFSF11	String Database
IKBKB	TNF	String Database
IKBKB	MYD88	String Database
IKBKB	PRKCA	String Database
IKBKB	IKBKG	String Database
IKBKG	NFKBIA	String Database
IKBKG	NFKB1	String Database
IKBKG	TNFSF10	String Database
IKBKG	TP53	String Database
IKBKG	PRKCB	String Database
IKBKG	LCK	String Database
IKBKG	PDPK1	String Database
IKBKG	RBCK1	String Database
IKBKG	NFKB2	String Database
IKBKG	SRC	String Database
IKBKG	MAPK8	String Database
IKBKG	TNFSF11	String Database
IKBKG	TNF	String Database
IKBKG	MYD88	String Database
IKBKG	PRKCA	String Database
IL12A	IL27RA	String Database
IL12A	IL21R	String Database
IL12A	IL2RG	String Database
IL12A	IL7R	String Database
IL12A	IL4R	String Database
IL12A	IL2RA	String Database
IL12A	TNF	String Database
IL12A	LCK	String Database
IL12A	NFKB2	String Database
IL15	MIF	String Database
IL15	TGFB1	String Database
IL15	TNFSF10	String Database
IL15	TNFSF9	String Database
IL15	IL27RA	String Database
IL15	IL7	String Database
IL15	TNFSF4	String Database
IL15	STAT5B	String Database
IL15	SYK	String Database
IL15	TNFSF11	String Database
IL15	LCK	String Database
IL15	LEP	String Database
IL15	PDCD1LG2	String Database
IL15	MYD88	String Database
IL15	PDCD1	String Database
IL15	TSLP	String Database
IL15	MICA	String Database
IL15	IL3	String Database
IL15	IL4R	String Database
IL15	IL21R	String Database
IL15	TNF	String Database
IL15	IL7R	String Database
IL15	IL2RA	String Database
IL15	IL2RG	String Database
IL17RA	MPO	String Database
IL17RA	IL21R	String Database
IL17RA	IL4R	String Database
IL17RA	SRC	String Database
IL17RA	LCN2	String Database
IL17RA	MYD88	String Database
IL17RA	SYK	String Database
IL17RA	TNF	String Database
IL21R	IL27RA	String Database
IL21R	IL7	String Database
IL21R	STAT5B	String Database
IL21R	IL3	String Database
IL21R	IL7R	String Database
IL21R	LEP	String Database
IL21R	INPP5D	String Database
IL21R	IL2RA	String Database
IL21R	TSLP	String Database
IL21R	IL2RG	String Database
IL27RA	TNF	String Database
IL27RA	LEP	String Database
IL27RA	TSLP	String Database
IL27RA	IL7	String Database
IL27RA	IL3	String Database
IL27RA	IL2RG	String Database
IL2RA	TGFB1	String Database
IL2RA	NFKB1	String Database
IL2RA	IL7	String Database
IL2RA	TNFSF4	String Database
IL2RA	STAT5B	String Database
IL2RA	IL3	String Database
IL2RA	IL7R	String Database
IL2RA	LEP	String Database
IL2RA	PDCD1	String Database
IL2RA	LCK	String Database
IL2RA	TSLP	String Database
IL2RA	IL2RG	String Database
IL2RA	SYK	String Database
IL2RA	INPP5D	String Database
IL2RA	TNF	String Database
IL2RA	IL4R	String Database
IL2RA	PTK2B	String Database
IL2RA	MAPK8	String Database
IL2RG	LMO2	String Database
IL2RG	IL7	String Database
IL2RG	STAT5B	String Database
IL2RG	IL3	String Database
IL2RG	PRKCB	String Database
IL2RG	IL7R	String Database
IL2RG	LEP	String Database
IL2RG	LCK	String Database
IL2RG	TSLP	String Database
IL2RG	MED12	String Database
IL2RG	TNF	String Database
IL2RG	MAPK8	String Database
IL2RG	PTK2B	String Database
IL2RG	INPP5D	String Database
IL2RG	SYK	String Database
IL2RG	IL4R	String Database
IL3	TGFB1	String Database
IL3	MPO	String Database
IL3	IL7	String Database
IL3	TP53	String Database
IL3	NOTCH1	String Database
IL3	TNFSF4	String Database
IL3	STAT5B	String Database
IL3	SYK	String Database
IL3	SRC	String Database
IL3	LCK	String Database
IL3	TSLP	String Database
IL3	TNFSF11	String Database
IL3	IL4R	String Database
IL3	IL7R	String Database
IL3	TNF	String Database
IL3	PRKACA	String Database
IL3	INPP5D	String Database
IL4R	IL7	String Database
IL4R	STAT5B	String Database
IL4R	IL7R	String Database
IL4R	LEP	String Database
IL4R	TSLP	String Database
IL4R	SYK	String Database
IL4R	TNF	String Database
IL4R	INPP5D	String Database
IL7	TGFB1	String Database
IL7	TNFSF9	String Database
IL7	PDCD1LG2	String Database
IL7	TNFSF4	String Database
IL7	PDCD1	String Database
IL7	NOTCH1	String Database
IL7	LCK	String Database
IL7	TNFSF11	String Database
IL7	TSLP	String Database
IL7	TNF	String Database
IL7	STAT5B	String Database
IL7	IL7R	String Database
IL7R	NOTCH1	String Database
IL7R	TNFSF4	String Database
IL7R	STAT5B	String Database
IL7R	SRC	String Database
IL7R	PDCD1LG2	String Database
IL7R	PTK2B	String Database
IL7R	PDCD1	String Database
IL7R	LEP	String Database
IL7R	TNF	String Database
IL7R	LCK	String Database
IL7R	TSLP	String Database
INPP5D	NCKAP1L	String Database
INPP5D	PRKCB	String Database
INPP5D	LCK	String Database
INPP5D	PIK3CG	String Database
INPP5D	SRC	String Database
INPP5D	SYK	String Database
INPP5D	PRKCD	String Database
INPP5D	PTK2B	String Database
INPP5D	TNF	String Database
INPP5D	PLCG2	String Database
KCNA3	LCK	String Database
KCNA3	ORAI1	String Database
KCNA3	STIM1	String Database
LCK	NFKBIA	String Database
LCK	NFKB1	String Database
LCK	LMO2	String Database
LCK	TP53	String Database
LCK	NOTCH1	String Database
LCK	STAT5B	String Database
LCK	PRKCB	String Database
LCK	RASGRP1	String Database
LCK	PDCD1	String Database
LCK	MYD88	String Database
LCK	TNF	String Database
LCK	PDCD1LG2	String Database
LCK	PDPK1	String Database
LCK	PIK3CG	String Database
LCK	SRC	String Database
LCK	MAPK8	String Database
LCK	PTK2B	String Database
LCK	PRKCD	String Database
LCK	PLCG2	String Database
LCK	SYK	String Database
LCN2	TGFB1	String Database
LCN2	MPO	String Database
LCN2	LTF	String Database
LCN2	PPARG	String Database
LCN2	LEP	String Database
LCN2	UMOD	String Database
LCN2	TNF	String Database
LEP	MIF	String Database
LEP	TGFB1	String Database
LEP	MPO	String Database
LEP	PRKAB1	String Database
LEP	PRKAB2	String Database
LEP	TP53	String Database
LEP	PPARG	String Database
LEP	PRKAG2	String Database
LEP	STAT5B	String Database
LEP	MAPK8	String Database
LEP	PTGS2	String Database
LEP	SRC	String Database
LEP	TNFSF11	String Database
LEP	TNF	String Database
LEP	MED12	String Database
LEP	NCOA2	String Database
LEP	NCOA1	String Database
LEP	PRKAG1	String Database
LEP	PRKAA1	String Database
LEP	PRKAA2	String Database
LMO2	MPO	String Database
LMO2	NOTCH1	String Database
LRBA	PRKCD	String Database
LRBA	PLCG2	String Database
LTF	MPO	String Database
MAP3K2	SRC	String Database
MAP3K2	MAPK8	String Database
MAPK8	NFKBIA	String Database
MAPK8	NFKB1	String Database
MAPK8	TP53	String Database
MAPK8	NOTCH1	String Database
MAPK8	PPARG	String Database
MAPK8	STAT5B	String Database
MAPK8	PRKCB	String Database
MAPK8	PDPK1	String Database
MAPK8	PTGS2	String Database
MAPK8	NFKB2	String Database
MAPK8	SRC	String Database
MAPK8	PRKCD	String Database
MAPK8	TNFSF11	String Database
MAPK8	MYD88	String Database
MAPK8	TNF	String Database
MAPK8	PTK2B	String Database
MBL2	UGT3A1	String Database
MBL2	TNF	String Database
MED12	TP53	String Database
MED12	NOTCH1	String Database
MED12	PPARG	String Database
MED12	NCOA1	String Database
MED12	NCOA2	String Database
MICA	TNFSF9	String Database
MICA	TNF	String Database
MIF	PTGS2	String Database
MIF	TNF	String Database
MIF	TP53	String Database
MPO	NFKBIA	String Database
MPO	TP53	String Database
MPO	TREM1	String Database
MPO	PPARG	String Database
MPO	MYD88	String Database
MPO	PTGS2	String Database
MPO	TNF	String Database
MPO	PTGS1	String Database
MYD88	NFKBIA	String Database
MYD88	NFKB1	String Database
MYD88	TNFSF10	String Database
MYD88	TREM1	String Database
MYD88	TP53	String Database
MYD88	NOTCH1	String Database
MYD88	PPARG	String Database
MYD88	STAT5B	String Database
MYD88	TSLP	String Database
MYD88	PTGS2	String Database
MYD88	NFKB2	String Database
MYD88	SRC	String Database
MYD88	SYK	String Database
MYD88	PTK2B	String Database
MYD88	TNF	String Database
MYD88	PLCG2	String Database
NCKAP1L	WIPF1	String Database
NCOA1	NFKB1	String Database
NCOA1	TP53	String Database
NCOA1	PPARG	String Database
NCOA1	TNFRSF21	String Database
NCOA1	SRC	String Database
NCOA1	NCOA2	String Database
NCOA2	TP53	String Database
NCOA2	PPARG	String Database
NCOA2	TNFRSF21	String Database
NCOA2	TSC22D3	String Database
NCOA2	SRC	String Database
NFKB1	NFKBIA	String Database
NFKB1	TGFB1	String Database
NFKB1	PIK3CG	String Database
NFKB1	STAT5B	String Database
NFKB1	TNFSF11	String Database
NFKB1	TSC22D3	String Database
NFKB1	TP53	String Database
NFKB1	PTGS2	String Database
NFKB1	PPP2R2D	String Database
NFKB1	PDPK1	String Database
NFKB1	NOTCH1	String Database
NFKB1	SYK	String Database
NFKB1	PRKACA	String Database
NFKB1	PRKCA	String Database
NFKB1	SRC	String Database
NFKB1	PRKCD	String Database
NFKB1	PPARG	String Database
NFKB1	TNF	String Database
NFKB1	NFKB2	String Database
NFKB2	NFKBIA	String Database
NFKB2	TP53	String Database
NFKB2	PTGS2	String Database
NFKB2	SRC	String Database
NFKB2	TNFSF11	String Database
NFKB2	PTK2B	String Database
NFKB2	TNF	String Database
NFKBIA	PLCG2	String Database
NFKBIA	TNFSF10	String Database
NFKBIA	TSC22D3	String Database
NFKBIA	TGFB1	String Database
NFKBIA	RPS6KA3	String Database
NFKBIA	RBCK1	String Database
NFKBIA	STAT5B	String Database
NFKBIA	PPARG	String Database
NFKBIA	PDPK1	String Database
NFKBIA	TNFSF11	String Database
NFKBIA	PTGS2	String Database
NFKBIA	PRKACA	String Database
NFKBIA	TP53	String Database
NFKBIA	PRKCB	String Database
NFKBIA	PRKCD	String Database
NFKBIA	PRKCA	String Database
NFKBIA	SYK	String Database
NFKBIA	SRC	String Database
NFKBIA	TNF	String Database
NOTCH1	TGFB1	String Database
NOTCH1	NRP1	String Database
NOTCH1	TP53	String Database
NOTCH1	PTGS2	String Database
NOTCH1	TNFSF11	String Database
NOTCH1	PPARG	String Database
NOTCH1	PIK3CG	String Database
NOTCH1	STAT5B	String Database
NOTCH1	PRKCD	String Database
NOTCH1	TNF	String Database
NOTCH1	SRC	String Database
NOTCH1	RBPJ	String Database
NRP1	TGFB1	String Database
NRP1	TNF	String Database
NRP1	SEMA4D	String Database
ORAI1	PRKACA	String Database
ORAI1	STIM1	String Database
OTUB1	RNF128	String Database
OTUB1	TP53	String Database
PAH	TBXA2R	String Database
PDCD1	TP53	String Database
PDCD1	TNFSF4	String Database
PDCD1	POLE	String Database
PDCD1	SRC	String Database
PDCD1	VTCN1	String Database
PDCD1	TNFRSF14	String Database
PDCD1	TNF	String Database
PDCD1	PDCD1LG2	String Database
PDCD1LG2	TNFSF9	String Database
PDCD1LG2	TNFSF4	String Database
PDCD1LG2	TNFRSF14	String Database
PDCD1LG2	VTCN1	String Database
PDCD1LG2	TNF	String Database
PDPK1	TGFB1	String Database
PDPK1	PRKCB	String Database
PDPK1	PRKACA	String Database
PDPK1	PTK2B	String Database
PDPK1	PRKCA	String Database
PDPK1	PIK3CG	String Database
PDPK1	SRC	String Database
PDPK1	PRKCD	String Database
PDPK1	RPS6KA3	String Database
PGAM2	PYGM	String Database
PGAM2	PRKAG3	String Database
PIK3CG	PRKAB1	String Database
PIK3CG	PRKAB2	String Database
PIK3CG	TP53	String Database
PIK3CG	PRKCB	String Database
PIK3CG	TNF	String Database
PIK3CG	PRKAG3	String Database
PIK3CG	PRKAA2	String Database
PIK3CG	PLCG2	String Database
PIK3CG	SRC	String Database
PIK3CG	SYK	String Database
PIM1	PRKAB1	String Database
PIM1	PRKAB2	String Database
PIM1	STAT5B	String Database
PIM1	PRKACA	String Database
PLA2G2E	PTGS1	String Database
PLA2G2E	PTGS2	String Database
PLCG2	TXK	String Database
PLCG2	PRKCB	String Database
PLCG2	RASGRP1	String Database
PLCG2	SRC	String Database
PLCG2	SYK	String Database
PLCG2	PRKCD	String Database
PLCG2	PTK2B	String Database
PLCG2	TNFSF11	String Database
PLCG2	TNF	String Database
PLCG2	PRKCA	String Database
PLCG2	STIM1	String Database
POLB	POLK	String Database
POLB	POLE	String Database
POLB	TP53	String Database
POLE	POLK	String Database
POLE	TP53	String Database
POLE	TOP2B	String Database
POLE	TOP2A	String Database
POLK	TP53	String Database
PPARG	TGFB1	String Database
PPARG	TP53	String Database
PPARG	STAT5B	String Database
PPARG	PRKAA2	String Database
PPARG	TNFSF11	String Database
PPARG	PTGS1	String Database
PPARG	PRKAA1	String Database
PPARG	PRKCA	String Database
PPARG	SYK	String Database
PPARG	SRC	String Database
PPARG	PTGS2	String Database
PPARG	TNF	String Database
PRKAA1	PRKAB1	String Database
PRKAA1	PRKAB2	String Database
PRKAA1	TP53	String Database
PRKAA1	PRKAG2	String Database
PRKAA1	PRKACA	String Database
PRKAA1	PRKAG1	String Database
PRKAA1	PRKAA2	String Database
PRKAA1	PRKAG3	String Database
PRKAA2	PRKAB1	String Database
PRKAA2	PRKAB2	String Database
PRKAA2	TP53	String Database
PRKAA2	PRKAG2	String Database
PRKAA2	PRKACA	String Database
PRKAA2	PRKAG1	String Database
PRKAA2	PRKAG3	String Database
PRKAB1	PRKACA	String Database
PRKAB1	TP53	String Database
PRKAB1	PRKAB2	String Database
PRKAB1	PRKAG3	String Database
PRKAB1	PRKAG1	String Database
PRKAB1	PRKAG2	String Database
PRKAB2	PYGM	String Database
PRKAB2	PRKACA	String Database
PRKAB2	TP53	String Database
PRKAB2	PRKAG3	String Database
PRKAB2	PRKAG1	String Database
PRKAB2	PRKAG2	String Database
PRKACA	PRKAG2	String Database
PRKACA	SRC	String Database
PRKACA	PRKAG3	String Database
PRKACA	PRKAG1	String Database
PRKACA	TBXA2R	String Database
PRKAG1	TP53	String Database
PRKAG1	PRKAG2	String Database
PRKAG1	PRKAG3	String Database
PRKAG2	TP53	String Database
PRKAG2	UMOD	String Database
PRKAG2	PRKAG3	String Database
PRKAG3	PYGM	String Database
PRKAG3	TP53	String Database
PRKCA	TP53	String Database
PRKCA	STAT5B	String Database
PRKCA	PRKCB	String Database
PRKCA	RBCK1	String Database
PRKCA	PTGS2	String Database
PRKCA	SRC	String Database
PRKCA	PRKCD	String Database
PRKCA	PTK2B	String Database
PRKCA	TBXA2R	String Database
PRKCA	TNF	String Database
PRKCA	TOP2A	String Database
PRKCB	STAT5B	String Database
PRKCB	TNFRSF11A	String Database
PRKCB	TOP2A	String Database
PRKCB	PRKCD	String Database
PRKCB	RBCK1	String Database
PRKCB	TBXA2R	String Database
PRKCB	PTK2B	String Database
PRKCB	SRC	String Database
PRKCD	TP53	String Database
PRKCD	RBCK1	String Database
PRKCD	PTGS2	String Database
PRKCD	SRC	String Database
PRKCD	SYK	String Database
PRKCD	TNF	String Database
PRKCD	TBXA2R	String Database
PRKCD	PTK2B	String Database
PTGS1	TBXA2R	String Database
PTGS1	TNF	String Database
PTGS1	PTGS2	String Database
PTGS2	TGFB1	String Database
PTGS2	TNFSF10	String Database
PTGS2	TP53	String Database
PTGS2	TBXA2R	String Database
PTGS2	TNFSF11	String Database
PTGS2	SRC	String Database
PTGS2	TNF	String Database
PTK2B	TP53	String Database
PTK2B	STAT5B	String Database
PTK2B	SRC	String Database
PTK2B	SYK	String Database
PTK2B	TNFSF11	String Database
PTK2B	TNF	String Database
RASGRP1	SRC	String Database
RASGRP1	SYK	String Database
RBCK1	TNF	String Database
RBPJ	TP53	String Database
RBPJ	TNF	String Database
RNF128	TP53	String Database
RPS6KA3	TP53	String Database
RPS6KA3	SRC	String Database
RTN4	SEMA4D	String Database
SEMA4D	SRC	String Database
SRC	TGFB1	String Database
SRC	TP53	String Database
SRC	STAT5B	String Database
SRC	TNFRSF11A	String Database
SRC	WIPF1	String Database
SRC	TNF	String Database
SRC	TNFSF11	String Database
SRC	SYK	String Database
STAT5B	TP53	String Database
STAT5B	TSLP	String Database
STAT5B	TNF	String Database
STAT5B	SYK	String Database
SYK	TREM1	String Database
SYK	TXK	String Database
SYK	TP53	String Database
SYK	TNFRSF11A	String Database
SYK	TNFSF11	String Database
SYK	TNF	String Database
SYK	TBXA2R	String Database
SYK	WIPF1	String Database
TBXA2R	TGFB1	String Database
TGFB1	TNFSF11	String Database
TGFB1	TP53	String Database
TGFB1	TNF	String Database
TNF	TNFSF10	String Database
TNF	TREM1	String Database
TNF	TNFSF9	String Database
TNF	TP53	String Database
TNF	TNFSF4	String Database
TNF	TNFRSF21	String Database
TNF	TSLP	String Database
TNF	TNFRSF14	String Database
TNF	TSC22D3	String Database
TNF	UMOD	String Database
TNF	TNFSF11	String Database
TNF	TNFRSF11A	String Database
TNFRSF11A	TNFSF10	String Database
TNFRSF11A	TNFSF11	String Database
TNFRSF14	TNFSF9	String Database
TNFRSF14	TNFSF4	String Database
TNFRSF14	VTCN1	String Database
TNFRSF21	TNFSF10	String Database
TNFRSF21	TP53	String Database
TNFSF10	TP53	String Database
TNFSF11	TNFSF4	String Database
TNFSF4	TNFSF9	String Database
TNFSF4	TSLP	String Database
TOP2A	TP53	String Database
TOP2A	TOP2B	String Database
TOP2B	TP53	String Database
TP53	TSC22D3	String Database

## Sheet: Table S4
Title: Gallic Acid Enhances anti-Lymphoma Efficacy of CD19-targeted Chimeric Antigen Receptor T-cells Authors: Zhiqiang Luo et al.
Table S4 Information about key hubs
Key hubs	Degree	BetweennessCentrality	ClosenessCentrality
TNF	92	0.159354	0.586006
TP53	71	0.150339	0.550685
SRC	72	0.118059	0.547684
ESR1	40	0.0537072	0.505025
CAV1	23	0.0443586	0.461009
LEP	39	0.0414382	0.490244
LCK	51	0.0326925	0.5025
CTLA4	60	0.0322578	0.501247
PLCG2	23	0.029932	0.451685
CARD11	31	0.0280579	0.463134
PIK3CG	21	0.0275032	0.462069
PTGS2	39	0.0273253	0.496296
TBXA2R	15	0.0268782	0.399602
FOXP3	59	0.0260162	0.507576
ESR2	15	0.0257365	0.457859
SYK	43	0.0233619	0.491443
PRKAB2	14	0.0230559	0.406883
CA9	9	0.0224935	0.399602
PRKCB	26	0.021563	0.443709
HSPA5	15	0.0214438	0.446667
NOTCH1	35	0.0203211	0.477435
CD274	41	0.0198813	0.474057
TNFSF11	31	0.0196763	0.463134
CD86	50	0.0187249	0.459954
PPARG	35	0.017232	0.479714
PRKCA	25	0.0170564	0.469626
PRKCD	27	0.0166076	0.469626
PRKACA	18	0.0165051	0.42766
NFKBIA	43	0.016199	0.497525
STAT5B	40	0.015847	0.480861
CD28	52	0.0153911	0.485507
ADRB2	13	0.015137	0.430407
NFKB1	33	0.0141833	0.475177
MPO	20	0.0134781	0.438865
INPP5D	22	0.0125846	0.442731
F2	12	0.0122393	0.412731
GFI1	10	0.0108551	0.397233
TGFB1	29	0.0095695	0.474057
BCL6	31	0.00929196	0.455782
FASLG	37	0.00788321	0.464203
MAPK8	30	0.00767397	0.470726
IL7R	40	0.00720324	0.451685
CD80	46	0.00719827	0.452703
MYD88	36	0.00688905	0.472941
IL2RG	30	0.00559322	0.442731
IL15	40	0.0054635	0.446667
HCK	19	0.00541608	0.436957
CDKN1A	19	0.00539839	0.445676
IL3	28	0.00513102	0.458904
IL27RA	11	0.00509278	0.399602
PDCD1	30	0.00464061	0.446667
IL2RA	35	0.00370852	0.445676
CD276	28	0.00364035	0.410204
ACP5	9	0.00358635	0.414433
IL7	33	0.00354911	0.426752
IKBKB	28	0.00327293	0.468531
ALOX5	11	0.00311903	0.42766
DPP4	12	0.00263689	0.443709
FYB	17	0.00256371	0.407708
PDPK1	22	0.00216217	0.43319
CHUK	23	0.00200663	0.452703
CD3E	23	0.00192892	0.423158
BATF	16	0.00190594	0.409369
PTK2B	21	0.00172683	0.453725
LCN2	9	0.00170082	0.39802
IL21R	23	0.00145857	0.405242
